# Supplementary material for: Targeted genome mining for microbial antitumor agents acting through DNA intercalation
Source: Synth Syst Biotechnol. 2023 Jul 22;8(3):520–6. doi: 10.1016/j.synbio.2023.07.003 (PMC10413001; doi:10.1016/j.synbio.2023.07.003)
Supplement: Multimedia component 2 [file mmc2.xlsx]

## Sheet: BGClists
Species	Genome (NCBI accession number)	Start	End	Length(bp)
Actinomadura fibrosa	NZ_CAACUY010000005.1	33104	54034	20930
Planomonospora sp. ID91781	NZ_JABTEY010000002.1	0	47905	47905
Planomonospora sp. ID91781	NZ_JABTEY010000002.1	55477	82223	26746
Mycolicibacterium fortuitum	NZ_JACSHD010000008.1	25572	46406	20834
Pseudonocardia abyssalis	NZ_JADQDK010000001.1	36905	82295	45390
Actinomadura fibrosa	NZ_CAACUY010000005.1	21114	42044	20930
Planomonospora sp. ID91781	NZ_JABTEY010000002.1	0	32995	32995
Amycolatopsis sp. MtRt-6	NZ_JADWPD010000016.1	34365	56486	22121
Micromonospora peucetia	NZ_FMIC01000002.1	0	43589	43589
Planomonospora sp. ID91781	NZ_JABTEY010000002.1	0	46551	46551
Streptomyces sp. BSE7-9	NZ_JACJDK010000005.1	1	78045	78044
Streptomyces sp. PSKA01	NZ_JACMSF010000019.1	0	41858	41858
Crossiella equi	NZ_JAGIOO010000001.1	14023	34308	20285
Crossiella equi	NZ_JAGIOO010000001.1	38405	82364	43959
Nocardia sp. JCM 34519	NZ_JAIRBQ010000016.1	31531	66199	34668
Saccharothrix sp. S26	NZ_JAJUWT010000013.1	767	46860	46093
Nocardia sp. JCM 34519.1	NZ_JAIRBR010000018.1	31531	66220	34689
Streptomyces sp. I4(2020)	NZ_JACJDI010000004.1	1	82442	82441
Lentzea nigeriaca	NZ_JAFBCX010000001.1	12492	56449	43957
Crossiella equi	NZ_JAGIOO010000001.1	36986	81731	44745
Streptomyces sp. XY006	NZ_NOKT01000007.1	0	51885	51885
Streptomyces jumonjinensis	NZ_VCLA01000145.1	8407	19001	10594
Planomonospora venezuelensis	NZ_JACHJJ010000004.1	15939	60840	44901
Streptomyces sp. NRRL B-1140	NZ_LGEA01000099.1	26675	72889	46214
Prauserella marina	NZ_QGTN01000001.1	0	42799	42799
Sphaerisporangium rubeum	NZ_JACHIU010000001.1	0	27025	27025
Streptomyces sp. GESEQ-35	NZ_JAFFSX010000002.1	33944	54658	20714
Streptomyces cinereoruber	NZ_JAINUQ010000003.1	0	41831	41831
Sphaerisporangium rubeum	NZ_JACHIU010000001.1	0	63078	63078
Streptomyces sp. KAI-26	NZ_JAANNR010000001.1	0	59624	59624
Lentzea terrae	NZ_QFWW01000001.1	25846	69809	43963
Planomonospora sphaerica	NZ_BDCX01000009.1	0	46401	46401
Amycolatopsis sp. 195334CR	NZ_JAFJMJ010000002.1	0	82226	82226
Streptomyces lateritius	NZ_JAIHBQ010000001.1	0	23475	23475
Streptomyces lateritius	NZ_JAIHBQ010000001.1	38214	48610	10396
Streptomyces griseochromogenes	NZ_JAGGLP010000005.1	22442	82397	59955
Streptomyces sp. RTd22	NZ_LXIC01000001.1	0	82310	82310
Nocardia terpenica	NZ_JADLRX010000003.1	0	45643	45643
Wangella sp. NEAU-J3	NZ_JAIWNC010000013.1	0	9212	9212
Streptomyces sp. CMSTAAHL-2	NZ_JAJTJM010000016.1	0	20725	20725
Streptomyces sp. NBRC 110028	NZ_BBUZ01000027.1	0	60596	60596
Streptosporangium becharense	NZ_JACHMP010000001.1	8500	42379	33879
Nocardia terpenica	NZ_JADLRY010000005.1	0	45643	45643
Streptomyces sp. CBMAI 2042	NZ_RCOL01000001.1	0	17848	17848
Streptomyces sp. CBMAI 2042	NZ_RCOL01000001.1	23448	82307	58859
Planomonospora parontospora subsp. parontospora	NZ_BOOL01000015.1	35681	82223	46542
Streptomyces galbus	NZ_JAAXMD010000032.1	0	15046	15046
Saccharothrix sp. SC076	NZ_JAHXGQ010000014.1	6064	82226	76162
Streptomyces sp. CB02923	NZ_LWKZ01000026.1	0	82295	82295
Nocardia terpenica	NZ_JADLRW010000004.1	0	45643	45643
Streptomyces parvulus	NZ_JAJVLA010000017.1	0	28617	28617
Streptomyces sp. CBMAI 2042	NZ_RCOL01000001.1	22753	82376	59623
Streptomyces spectabilis	NZ_JACHJD010000013.1	27513	82217	54704
Streptosporangium becharense	NZ_JACHWA010000004.1	6652	40531	33879
Nocardia terpenica	NZ_JADLSA010000005.1	36664	82307	45643
Streptomyces sp. ST2-7A	NZ_JAJUWS010000019.1	0	66332	66332
Streptomyces sp. CB03238	NZ_NBCN01000017.1	1026	82439	81413
Streptomyces bauhiniae	NZ_JAAGMR010000206.1	0	48406	48406
Saccharomonospora amisosensis	NZ_JAAOYM010000001.1	0	42277	42277
Amycolatopsis lexingtonensis	NZ_JADBEG010000001.1	20185	42339	22154
Streptomyces sp. ISL-63	NZ_JAGGOV010000038.1	0	10907	10907
Streptosporangium saharense	NZ_JACHJP010000003.1	10793	62520	51727
Nocardia terpenica	NZ_JADLRV010000005.1	0	45643	45643
Nocardia goodfellowii	NZ_JAGGMR010000001.1	7936	54434	46498
Streptomyces sp. SID5594	NZ_WWIF01000002.1	0	59622	59622
Streptomyces cyaneofuscatus	NZ_JAAGLO010000007.1	22752	82376	59624
Streptomyces lydicus	NZ_RDTC01000001.1	37031	59650	22619
Streptomyces sp. NP-1717	NZ_JAAPBF010000038.1	2870	30530	27660
Streptomyces sp. CRPSP2-6A1	NZ_JAEMGU010000001.1	1029	82421	81392
Streptomyces purpurascens	NZ_JAJUPB010000010.1	14792	82229	67437
Nocardia amikacinitolerans NBRC 108937	NZ_BDAU01000001.1	36108	82301	46193
Arthrobacter tumbae	NZ_JAFBCC010000001.1	4108	45251	41143
Kibdelosporangium banguiense	NZ_JAGINW010000001.1	32557	82391	49834
Amycolatopsis camponoti	NZ_CABVGP010000002.1	37982	60085	22103
Streptomyces sp. RLA2-12	NZ_JABAQG010000001.1	25132	71861	46729
Streptomyces chrestomyceticus JCM 4735	NZ_BHZC01000001.1	0	51827	51827
Nonomuraea rhodomycinica	NZ_JABWGO010000001.1	0	65447	65447
Streptomyces chrestomyceticus	NZ_JAEAGG010000008.1	0	65160	65160
Nocardia abscessus	NZ_JAJFOF010000001.1	25804	67013	41209
Streptomyces sp. CAI-85	NZ_JAANNX010000021.1	26244	68824	42580
Streptomyces chrestomyceticus	NZ_JAEAGG010000008.1	30479	82295	51816
Streptomyces murinus	NZ_JACJIJ010000002.1	26146	82235	56089
Nonomuraea montanisoli	NZ_JABWGN010000009.1	16886	82235	65349
Streptomyces sp. CYG20	NZ_JAHHEI010000038.1	0	59623	59623
Streptomyces sp. DH7	NZ_JAHWGO010000041.1	0	37214	37214
Streptomyces sp. CBG30	NZ_JAHHEE010000052.1	19354	82415	63061
Amycolatopsis sp. WAC 01376	NZ_QHKL01000002.1	7315	82232	74917
Nonomuraea soli	NZ_JACDUR010000002.1	36870	82304	45434
Streptomyces sp. COG19	NZ_JAHHEF010000011.1	22780	82403	59623
Streptomyces sp. COG20	NZ_JAJQNB010000006.1	22789	82415	59626
Streptomyces sp. MMS20-AI2-20	NZ_JALDSV010000001.1	0	82442	82442
Streptomyces cavourensis	NZ_VFRC01000001.1	515	22729	22214
Streptomyces cavourensis	NZ_VFRC01000001.1	23588	82307	58719
Nonomuraea soli	NZ_JACDUR010000002.1	1745	53064	51319
Streptomyces sp. COG20	NZ_JAHHEG010000006.1	22789	82415	59626
Streptomyces sp. IB2014 011-1	NZ_LZQS01000003.1	0	25950	25950
Streptomyces sp. IB2014 011-1	NZ_LZQS01000003.1	70470	81235	10765
Nocardia brasiliensis	NZ_UGSN01000003.1	0	82226	82226
Streptomyces cavourensis	NZ_VFRC01000001.1	22767	82391	59624
Streptomyces sp. BA2	NZ_WSRO01000002.1	13038	57103	44065
Streptomyces sp. CBG31	NZ_JACMSI010000004.1	22789	82415	59626
Umezawaea beigongshangensis	NZ_JAEIOJ010000002.1	1035	44020	42985
Umezawaea beigongshangensis	NZ_JAEIOJ010000002.1	66668	82220	15552
Streptomyces sp. S-9	NZ_JAFDML010000110.1	0	17169	17169
Streptomyces cinnamonensis	NZ_JAGINR010000001.1	0	22018	22018
Streptomyces cinnamonensis	NZ_JAGINR010000001.1	31808	82217	50409
Streptomyces cavourensis	NZ_JAHHWT010000001.1	0	59624	59624
Crossiella cryophila	NZ_JACHMH010000001.1	0	73862	73862
Arthrobacter sp. PvP102	NZ_JAFIBP010000001.1	18556	59771	41215
Streptomyces sp. IB2014 011-12	NZ_QEIK01000010.1	0	25871	25871
Streptomyces sp. IB2014 011-12	NZ_QEIK01000010.1	70391	81156	10765
Crossiella cryophila	NZ_JACHMH010000001.1	45212	67771	22559
Streptomyces nodosus	NZ_JACHMR010000001.1	51029	82298	31269
Nonomuraea pusilla	NZ_BBZG01000001.1	38641	64846	26205
Streptomyces monomycini	NZ_JAFIQY010000007.1	20087	47780	27693
Streptomyces paromomycinus	NZ_BHZD01000001.1	0	51716	51716
Blastococcus endophyticus	NZ_JABGCI010000002.1	6352	41926	35574
Streptomyces paradoxus	NZ_JACHGV010000007.1	0	82220	82220
Streptomyces monomycini	NZ_JAFIQY010000007.1	2	23369	23367
Streptomyces monomycini	NZ_JAFIQY010000007.1	30647	82295	51648
Streptomyces sp. PvR006	NZ_JAGIPC010000001.1	33567	43960	10393
Kitasatospora sp. A2-31	NZ_JAKNTA010000004.1	22337	82418	60081
Micromonospora polyrhachis	NZ_JACHJW010000001.1	33233	82004	48771
Streptomyces sp. MBT72	NZ_JAENRV010000002.1	0	64744	64744
Streptomyces sp. b94	NZ_JAGPXM010000019.1	41106	81809	40703
Streptomyces sp. MC1	NZ_JADWOR010000001.1	0	31617	31617
Streptomyces sp. MC1	NZ_JADWOR010000001.1	33991	80500	46509
Prauserella cavernicola	NZ_JAENJH010000008.1	0	49132	49132
Streptomyces sp. MBT59	NZ_JAEQAW010000020.1	0	52507	52507
Actinomadura sp. ATCC 31491	NZ_JAKRKC020000001.1	9943	52397	42454
Amycolatopsis camponoti	NZ_CABVGP010000001.1	24612	69628	45016
Micromonospora rubida	NZ_JAAALO010000001.1	0	41111	41111
Streptomyces sp. N502	NZ_JABERR010000003.1	10699	79933	69234
Streptomyces sp. MBT61	NZ_JAENSA010000001.1	0	65463	65463
Streptomyces sp. PTM05	NZ_JAINVZ010000006.1	16011	62536	46525
Actinomadura sp. ATCC 31491	NZ_JAKRKC020000001.1	0	40272	40272
Streptomyces sp. SID8374	NZ_WWGH01000002.1	22747	82370	59623
Nocardia brasiliensis	NZ_JADLPN010000001.1	2	82226	82224
Longispora fulva	NZ_JADOUF010000001.1	14155	48169	34014
Streptomyces sp. SID14515	NZ_JAAGMH010000097.1	0	73188	73188
Lentzea alba	NZ_JAAMPJ010000010.1	28895	49960	21065
Lentzea alba	NZ_JAAMPJ010000010.1	55499	82217	26718
Streptomyces justiciae	NZ_JADDXU010000013.1	0	56024	56024
Arthrobacter sp. CAN_C5	NZ_JAGGMZ010000001.1	32396	73479	41083
Actinosynnema pretiosum subsp. auranticum	NZ_JABBHD010000001.1	0	30070	30070
Actinoalloteichus hoggarensis	NZ_JACHJM010000002.1	48645	71460	22815
Streptomyces sp. ISL-11	NZ_JAGGOL010000103.1	0	32224	32224
Crossiella sp. S99.2	NZ_JALMDK010000006.1	8376	82214	73838
Streptomyces sp. S816	NZ_QQVZ01000002.1	1029	82421	81392
Actinocrispum wychmicini	NZ_SLWS01000002.1	0	70345	70345
Allostreptomyces psammosilenae	NZ_JACBZD010000001.1	3743	49284	45541
Streptomyces sp. S9	NZ_JAFEUQ020000021.1	0	55973	55973
Crossiella sp. S99.1	NZ_JALMDJ010000005.1	0	73838	73838
Amycolatopsis viridis	NZ_JAANOU010000001.1	37054	59247	22193
Streptomyces sp. PAM3C	NZ_JAHLXF010000014.1	0	82442	82442
Streptomyces sp. MBT42	NZ_JAJNOJ010000002.1	38306	48699	10393
Arthrobacter sp. FB24	NC_008541.1	18555	59770	41215
Thermomonospora curvata DSM 43183	NC_013510.1	19953	82229	62276
Thermomonospora curvata DSM 43183	NC_013510.1	31219	79064	47845
Amycolatopsis mediterranei U32	NC_014318.1	37600	59820	22220
Actinoplanes missouriensis 431	NC_017093.1	25066	82391	57325
Amycolatopsis mediterranei S699	NC_017186.1	37600	59820	22220
Amycolatopsis mediterranei S699	NC_018266.1	37600	59820	22220
Nocardia brasiliensis ATCC 700358	NC_018681.1	64073	75093	11020
Nocardia brasiliensis ATCC 700358	NC_018681.1	1	82226	82225
Nocardia brasiliensis ATCC 700358	NC_018681.1	24302	82310	58008
Saccharothrix espanaensis DSM 44229	NC_019673.1	0	7604	7604
Saccharothrix espanaensis DSM 44229	NC_019673.1	39998	82232	42234
Streptomyces fulvissimus DSM 40593	NC_021177.1	0	17919	17919
Streptomyces fulvissimus DSM 40593	NC_021177.1	26345	82307	55962
Amycolatopsis mediterranei RB	NC_022116.1	37600	59820	22220
Streptomyces gancidicus BKS 13-15	NZ_AOHP01000007.1	0	63971	63971
Actinocatenispora sera	NZ_AP023354.1	38851	49646	10795
Actinocatenispora thailandica	NZ_AP023355.1	32860	43655	10795
Polymorphospora rubra	NZ_AP023359.1	27551	76038	48487
Streptomyces sp. EAS-AB2608	NZ_AP024135.1	23226	82442	59216
Arthrobacter sp. NicSoilB8	NZ_AP024655.1	17443	58703	41260
Streptomyces hygroscopicus	NZ_AP025668.1	22141	44661	22520
Streptomyces sp. FxanaC1	NZ_AQWO01000016.1	0	70156	70156
Yaniella halotolerans DSM 15476	NZ_ATVQ01000001.1	16346	50174	33828
Actinokineospora spheciospongiae	NZ_AYXG01000048.1	0	42536	42536
Streptomyces sp. NBRC 110035	NZ_BBNN01000016.1	0	52062	52062
Streptomyces sp. NBRC 110035	NZ_BBNN01000016.1	64898	76212	11314
Streptomyces lydicamycinicus	NZ_BBNO01000003.1	0	70160	70160
Micromonospora sp. NBRC 110038	NZ_BBOL01000004.1	35205	82199	46994
Herbidospora daliensis	NZ_BBXF01000005.1	37765	82205	44440
Nocardia beijingensis NBRC 16342	NZ_BDBC01000077.1	0	21303	21303
Nocardia jejuensis NBRC 103114	NZ_BDBU01000002.1	0	42404	42404
Nocardia vulneris	NZ_BDCI01000002.1	2	82226	82224
Planomonospora sphaerica	NZ_BDCX01000006.1	0	47840	47840
Planomonospora sphaerica	NZ_BDCX01000006.1	55327	82223	26896
Planomonospora sphaerica	NZ_BDCX01000009.1	0	32851	32851
Streptomyces chrestomyceticus JCM 4735	NZ_BHZC01000001.1	17072	82214	65142
Streptomyces paromomycinus	NZ_BHZD01000001.1	16362	82214	65852
Gandjariella thermophila	NZ_BJFL01000001.1	28691	49876	21185
Streptomyces glebosus	NZ_BLIO01000001.1	0	70148	70148
Streptomyces libani subsp. libani	NZ_BLIP01000003.1	0	70155	70155
Streptomyces tubercidicus	NZ_BLIR01000003.1	0	70124	70124
Sphaerisporangium melleum	NZ_BMNT01000019.1	94	43382	43288
Streptomyces fumigatiscleroticus	NZ_BMQF01000001.1	77	31254	31177
Streptomyces fumigatiscleroticus	NZ_BMQF01000001.1	38862	82292	43430
Streptomyces ruber	NZ_BMQK01000002.1	15784	82238	66454
Streptomyces purpureus	NZ_BMQQ01000007.1	30527	77066	46539
Couchioplanes caeruleus subsp. azureus	NZ_BMQY01000016.1	0	58966	58966
Actinokineospora fastidiosa	NZ_BMRB01000004.1	29821	58944	29123
Streptomyces parvulus	NZ_BMRX01000019.1	0	28561	28561
Streptomyces parvus	NZ_BMRY01000021.1	0	28897	28897
Streptomyces massasporeus	NZ_BMSE01000005.1	0	57314	57314
Streptomyces gancidicus	NZ_BMSH01000025.1	11971	35309	23338
Streptomyces cinereoruber	NZ_BMSJ01000002.1	0	42498	42498
Streptomyces bellus	NZ_BMSO01000019.1	0	66606	66606
Streptomyces libani subsp. libani	NZ_BMSS01000008.1	0	57290	57290
Streptomyces aureoverticillatus	NZ_BMSY01000004.1	22451	82205	59754
Streptomyces coeruleorubidus	NZ_BMTB01000002.1	0	66414	66414
Streptomyces janthinus	NZ_BMTM01000017.1	15240	81020	65780
Streptomyces litmocidini	NZ_BMTQ01000003.1	0	54129	54129
Streptomyces mutabilis	NZ_BMTT01000021.1	0	71323	71323
Streptomyces purpurascens	NZ_BMUK01000008.1	0	66356	66356
Streptomyces termitum	NZ_BMUL01000008.1	0	51383	51383
Streptomyces violarus	NZ_BMUP01000006.1	0	66697	66697
Streptomyces finlayi	NZ_BMVC01000022.1	28221	82205	53984
Streptomyces cirratus	NZ_BMVP01000004.1	38323	82307	43984
Streptomyces minutiscleroticus	NZ_BMVU01000017.1	21387	82421	61034
Streptomyces viridiviolaceus	NZ_BMWA01000001.1	15718	82220	66502
Streptomyces glebosus	NZ_BNCA01000002.1	12057	82205	70148
Streptomyces xanthophaeus	NZ_BNEE01000006.1	31722	82214	50492
Streptomyces sp. Y2F8-2	NZ_BNGS01000004.1	39458	74515	35057
Streptomyces sp. Y2F8-2	NZ_BNGS01000010.1	0	47120	47120
Plantactinospora endophytica	NZ_BONW01000013.1	23038	44781	21743
Planobispora siamensis	NZ_BOOJ01000028.1	0	25824	25824
Planomonospora parontospora subsp. parontospora	NZ_BOOL01000015.1	48837	82196	33359
Sphaerisporangium melleum	NZ_BOOT01000036.1	0	25860	25860
Sphaerisporangium melleum	NZ_BOOT01000036.1	38817	82105	43288
Streptomyces niveus NCIMB 11891	NZ_CM002280.1	24315	68845	44530
Streptomyces anulatus	NZ_CM003601.1	0	59125	59125
Streptomyces anulatus	NZ_CM003601.1	26743	82064	55321
Streptomyces anulatus	NZ_CM003601.1	0	11573	11573
Streptomyces anulatus	NZ_CM003601.1	69213	80992	11779
Streptomyces antibioticus	NZ_CM007717.1	26216	82235	56019
Streptomyces antibioticus	NZ_CM007717.1	0	82292	82292
Streptomyces sp. AgN23	NZ_CP007153.1	43892	65659	21767
Streptomyces sp. AgN23	NZ_CP007153.1	9551	30706	21155
Streptomyces sp. AgN23	NZ_CP007153.1	32598	74467	41869
Streptomyces nodosus	NZ_CP009313.1	16503	47768	31265
Streptomyces nodosus	NZ_CP009313.1	51031	82298	31267
Streptomyces sp. CFMR 7	NZ_CP011522.1	0	58692	58692
Streptomyces sp. CFMR 7	NZ_CP011522.1	62151	82307	20156
Streptomyces sp. CFMR 7	NZ_CP011522.1	0	59624	59624
Streptomyces sp. CFMR 7	NZ_CP011522.1	908	70277	69369
Streptomyces sp. PBH53	NZ_CP011799.1	52418	82301	29883
Streptomyces sp. PBH53	NZ_CP011799.1	0	82442	82442
Kibdelosporangium phytohabitans	NZ_CP012752.1	37938	82193	44255
Kibdelosporangium phytohabitans	NZ_CP012752.1	48018	72954	24936
Streptomyces sp. S8	NZ_CP015362.1	0	58802	58802
Streptomyces sp. S8	NZ_CP015362.1	61037	82310	21273
Streptomyces sp. S8	NZ_CP015362.1	0	59622	59622
Streptomyces alfalfae	NZ_CP015588.1	0	24341	24341
Streptomyces alfalfae	NZ_CP015588.1	0	53679	53679
Streptomyces sp. RTd22	NZ_CP015726.1	0	82310	82310
Streptomyces parvulus	NZ_CP015866.1	25616	82229	56613
Prauserella marina	NZ_CP016353.1	39397	82196	42799
Prauserella marina	NZ_CP016353.1	39925	62148	22223
Streptomyces niveus	NZ_CP018047.1	24270	68920	44650
Streptomyces niveus	NZ_CP018047.1	29164	82418	53254
Streptomyces sp. TN58	NZ_CP018870.1	33681	82217	48536
Streptomyces sp. TN58	NZ_CP018870.1	17195	38569	21374
Streptomyces sp. TN58	NZ_CP018870.1	42799	53204	10405
Arthrobacter sp. QXT-31	NZ_CP019304.1	39525	75035	35510
Streptomyces sp. 3211	NZ_CP020039.1	31973	82214	50241
Streptomyces sp. 3211	NZ_CP020039.1	55477	82415	26938
Streptomyces sp. Sge12	NZ_CP020555.1	0	50225	50225
Streptomyces sp. Sge12	NZ_CP020555.1	0	28164	28164
Streptomyces tsukubensis	NZ_CP020700.1	26076	47075	20999
Streptomyces sp. SCSIO 3032	NZ_CP021121.1	36635	58966	22331
Nocardia brasiliensis	NZ_CP022088.2	9218	20235	11017
Nocardia brasiliensis	NZ_CP022088.2	1	82226	82225
Nocardia brasiliensis	NZ_CP022088.2	0	58007	58007
Arthrobacter sp. PM3	NZ_CP022314.1	17051	58299	41248
Streptomyces peucetius subsp. caesius ATCC 27952	NZ_CP022438.1	16389	82292	65903
Streptomyces peucetius subsp. caesius ATCC 27952	NZ_CP022438.1	0	37029	37029
Streptomyces formicae	NZ_CP022685.1	8055	29270	21215
Streptomyces formicae	NZ_CP022685.1	43642	82298	38656
Streptomyces formicae	NZ_CP022685.1	28620	82301	53681
Actinosynnema pretiosum	NZ_CP023445.1	0	47301	47301
Streptomyces rimosus	NZ_CP023688.1	2	82214	82212
Streptomyces spectabilis	NZ_CP023690.1	4989	16912	11923
Streptomyces platensis	NZ_CP023691.1	12054	82205	70151
Streptomyces cinereoruber	NZ_CP023693.1	27845	38235	10390
Streptomyces coeruleorubidus	NZ_CP023694.1	15878	82292	66414
Streptomyces alboniger	NZ_CP023695.1	28461	82295	53834
Streptomyces kanamyceticus	NZ_CP023699.1	0	75670	75670
Streptomyces kanamyceticus	NZ_CP023699.1	0	40913	40913
Streptomyces kanamyceticus	NZ_CP023699.1	53166	74378	21212
Streptomyces kanamyceticus	NZ_CP023699.1	0	53586	53586
Streptomyces nodosus	NZ_CP023747.1	16502	47766	31264
Streptomyces nodosus	NZ_CP023747.1	51029	82298	31269
Nocardia terpenica	NZ_CP023778.1	0	44742	44742
Streptomyces cavourensis	NZ_CP024957.1	538	22752	22214
Streptomyces cavourensis	NZ_CP024957.1	23609	82307	58698
Streptomyces cavourensis	NZ_CP024957.1	22767	82391	59624
Streptomyces rimosus	NZ_CP025551.1	2	82214	82212
Streptomyces sp. Go-475	NZ_CP026121.1	0	66585	66585
Streptomyces sp. WAC00288	NZ_CP027022.1	44098	54530	10432
Plantactinospora sp. BC1	NZ_CP028158.1	20215	42810	22595
Streptomyces sp. endophyte_N2	NZ_CP028719.1	26103	82235	56132
Streptomyces sp. endophyte_N2	NZ_CP028719.1	1029	82382	81353
Streptomyces lydicus	NZ_CP029042.1	12049	82205	70156
Streptomyces lydicus	NZ_CP029042.1	22651	45270	22619
Streptomyces tsukubensis NRRL18488	NZ_CP029159.1	35244	56243	20999
Streptomyces tirandamycinicus	NZ_CP029188.1	0	82229	82229
Streptomyces tirandamycinicus	NZ_CP029188.1	10082	20502	10420
Streptomyces tirandamycinicus	NZ_CP029188.1	48034	82295	34261
Streptomyces venezuelae	NZ_CP029190.1	0	49932	49932
Streptomyces venezuelae	NZ_CP029190.1	57605	82319	24714
Streptomyces venezuelae	NZ_CP029191.1	28708	82295	53587
Streptomyces venezuelae	NZ_CP029192.1	0	53625	53625
Streptomyces venezuelae	NZ_CP029193.1	28324	82295	53971
Streptomyces venezuelae	NZ_CP029195.1	38216	48606	10390
Streptomyces venezuelae	NZ_CP029196.1	33734	44124	10390
Streptomyces sp. NEAU-S7GS2	NZ_CP029541.1	12049	82205	70156
Streptomyces sp. NEAU-S7GS2	NZ_CP029541.1	7681	50597	42916
Streptomyces sp. WAC 01529	NZ_CP029617.1	0	24766	24766
Streptomyces sp. WAC 01529	NZ_CP029617.1	28570	82295	53725
Nocardia sp. CS682	NZ_CP029710.1	9693	50884	41191
Nocardia sp. CS682	NZ_CP029710.1	44185	82226	38041
Nocardia sp. CS682	NZ_CP029710.1	0	33878	33878
Streptomyces cavourensis	NZ_CP030930.1	502	22716	22214
Streptomyces cavourensis	NZ_CP030930.1	23612	82307	58695
Streptomyces cavourensis	NZ_CP030930.1	22767	82391	59624
Streptomyces fradiae	NZ_CP032266.1	0	24341	24341
Streptomyces fradiae	NZ_CP032266.1	0	53679	53679
Streptomyces griseus subsp. griseus	NZ_CP032543.1	0	10529	10529
Streptomyces griseus subsp. griseus	NZ_CP032543.1	22316	82415	60099
Streptomyces griseus subsp. griseus	NZ_CP032543.1	12126	73750	61624
Streptomyces ficellus	NZ_CP034279.1	46780	58718	11938
Streptomyces ficellus	NZ_CP034279.1	41092	51488	10396
Saccharothrix syringae	NZ_CP034550.1	0	37046	37046
Saccharothrix syringae	NZ_CP034550.1	10077	82226	72149
Saccharothrix syringae	NZ_CP034550.1	0	32892	32892
Saccharothrix syringae	NZ_CP034550.1	54829	82211	27382
Saccharothrix syringae	NZ_CP034550.1	39500	49932	10432
Streptomyces sp. RLB3-6	NZ_CP041602.2	9282	57253	47971
Streptomyces sp. S1D4-23	NZ_CP041613.2	9282	57253	47971
Arthrobacter sp. KBS0702	NZ_CP042172.1	17931	59164	41233
Streptomyces sp. INR7	NZ_CP043638.1	0	50409	50409
Streptomyces sp. INR7	NZ_CP043638.1	60236	82217	21981
Streptomyces sp. INR7	NZ_CP043638.1	45506	66880	21374
Streptomyces tsukubensis	NZ_CP045178.1	1507	82439	80932
Amycolatopsis sp. YIM 10	NZ_CP045480.1	1	82226	82225
Amycolatopsis sp. YIM 10	NZ_CP045480.1	42773	82301	39528
Nocardia brasiliensis	NZ_CP046171.1	22969	82310	59341
Nocardia arthritidis	NZ_CP046172.1	0	76152	76152
Nocardia arthritidis	NZ_CP046172.1	23954	44674	20720
Nocardia arthritidis	NZ_CP046172.1	10493	51681	41188
Nocardia terpenica	NZ_CP046173.1	44199	82238	38039
Nocardia terpenica	NZ_CP046173.1	0	44332	44332
Nocardia terpenica	NZ_CP046173.1	17795	58986	41191
Streptomyces sp. HM190	NZ_CP047318.1	0	53373	53373
Streptomyces sp. HM190	NZ_CP047318.1	55906	82442	26536
Streptomyces sp. HM190	NZ_CP047318.1	0	63296	63296
Streptomyces rimosus subsp. rimosus ATCC 10970	NZ_CP048261.1	2	82214	82212
Streptomyces sp. S4.7	NZ_CP048397.1	0	15427	15427
Streptomyces sp. S4.7	NZ_CP048397.1	67149	82214	15065
Streptomyces sp. S4.7	NZ_CP048397.1	13060	57743	44683
Streptomyces sp. S4.7	NZ_CP048397.1	0	53240	53240
Streptomyces sp. So13.3	NZ_CP048835.1	0	55932	55932
Streptomyces sp. ID38640	NZ_CP049782.1	0	70155	70155
Streptomyces liangshanensis	NZ_CP050177.1	24600	82232	57632
Streptomyces antibioticus	NZ_CP050692.1	26216	82235	56019
Streptomyces antibioticus	NZ_CP050692.1	0	82292	82292
Streptomyces sp. RLB1-33	NZ_CP050974.1	10443	57181	46738
Streptomyces sp. RPA4-5	NZ_CP050976.1	12058	82205	70147
Streptomyces sp. jing01	NZ_CP053189.1	12112	82053	69941
Curtobacterium sp. csp3	NZ_CP054592.1	39611	49983	10372
Curtobacterium sp. Csp1	NZ_CP054594.1	39611	49983	10372
Streptomyces sp. NA03103	NZ_CP054920.1	0	11335	11335
Streptomyces sp. NA03103	NZ_CP054920.1	8182	58518	50336
Amycolatopsis sp. Hca4	NZ_CP054925.1	22276	44460	22184
Streptomyces microflavus	NZ_CP054926.1	0	15491	15491
Streptomyces microflavus	NZ_CP054926.1	23401	82307	58906
Streptomyces sp. Rer75	NZ_CP058693.1	0	82310	82310
Nocardia huaxiensis	NZ_CP059399.1	0	35811	35811
Nocardia huaxiensis	NZ_CP059399.1	0	25464	25464
Nocardia huaxiensis	NZ_CP059399.1	14977	70210	55233
Nocardia huaxiensis	NZ_CP059399.1	6444	59989	53545
Streptomyces alfalfae	NZ_CP060742.1	57753	82205	24452
Streptomyces alfalfae	NZ_CP060742.1	28598	82277	53679
Streptomyces alfalfae	NZ_CP065959.1	57877	82205	24328
Streptomyces alfalfae	NZ_CP065959.1	28571	82277	53706
Streptomyces murinus	NZ_CP066774.1	26146	82235	56089
Streptomyces microflavus	NZ_CP068598.1	0	15589	15589
Streptomyces microflavus	NZ_CP068598.1	23347	82307	58960
Streptomyces sp. MBT27	NZ_CP070373.1	0	55995	55995
Streptomyces sp. MBT27	NZ_CP070373.1	0	38883	38883
Streptomyces sp. MBT27	NZ_CP070373.1	54042	65968	11926
Streptomyces tsukubensis	NZ_CP070379.1	35244	56243	20999
Streptomyces sp. CA-256286	NZ_CP071044.1	0	15485	15485
Streptomyces sp. CA-256286	NZ_CP071044.1	23401	82307	58906
Streptomyces nodosus	NZ_CP071465.1	0	31269	31269
Streptomyces nodosus	NZ_CP071465.1	31974	66147	34173
Streptomyces sp. 135	NZ_CP075691.1	57367	82217	24850
Streptomyces sp. 135	NZ_CP075691.1	4396	28067	23671
Streptomyces sp. 135	NZ_CP075691.1	62834	82316	19482
Streptomyces sp. 135	NZ_CP075691.1	29037	82295	53258
Streptomyces sp. MG62	NZ_CP075896.1	16240	82229	65989
Nocardia iowensis	NZ_CP078145.1	24189	35167	10978
Nocardia iowensis	NZ_CP078145.1	11588	52776	41188
Nocardiopsis sp. MT53	NZ_CP080599.1	13555	34602	21047
Nocardiopsis sp. MT53	NZ_CP080599.1	0	41729	41729
Nocardia asteroides	NZ_CP082844.1	71120	81522	10402
Nocardia asteroides	NZ_CP082844.1	25829	67035	41206
Streptomyces sp. WA6-1-16	NZ_CP084357.1	0	9718	9718
Streptomyces sp. WA6-1-16	NZ_CP084357.1	71120	82298	11178
Streptomyces sp. SCSIO 64649	NZ_CP084541.1	23178	45470	22292
Arthrobacter sp. FW305-BF8	NZ_CP084561.1	10012	44263	34251
Streptomyces inhibens	NZ_CP084681.1	12056	82205	70149
Streptomyces inhibens	NZ_CP084681.1	47544	58003	10459
Streptomyces huasconensis	NZ_CP086119.1	16991	42055	25064
Streptomyces huasconensis	NZ_CP086119.1	0	33705	33705
Nocardia huaxiensis	NZ_CP088007.1	46418	82229	35811
Nocardia huaxiensis	NZ_CP088007.1	58521	82298	23777
Nocardia huaxiensis	NZ_CP088007.1	11809	67068	55259
Nocardia huaxiensis	NZ_CP088007.1	6444	59989	53545
Yinghuangia sp. ASG 101	NZ_CP088911.1	32316	80113	47797
Nocardia gipuzkoensis	NZ_CP089225.1	25795	67001	41206
Mycobacterium paraterrae	NZ_CP092488.1	40119	74049	33930
Streptomyces rimosus subsp. rimosus	NZ_CP094298.1	2	82214	82212
Streptomyces sp. BJ20	NZ_CP094918.1	71318	82229	10911
Streptomyces sp. BJ20	NZ_CP094918.1	1	82418	82417
Amycolatopsis pretoriensis	NZ_CP095376.1	19995	42158	22163
Amycolatopsis sp. WQ 127309	NZ_CP095481.1	24138	69665	45527
Amycolatopsis sp. WQ 127309	NZ_CP095481.1	38168	60382	22214
Amycolatopsis sp. WQ 127309	NZ_CP095481.1	0	12581	12581
Streptomyces sp. DvalAA-43	NZ_FMBW01000065.1	0	67692	67692
Streptomyces sp. DvalAA-19	NZ_FMCC01000053.1	0	10376	10376
Streptomyces sp. ScaeMP-e83	NZ_FMCJ01000056.1	2983	75546	72563
Streptomyces sp. Cmuel-A718b	NZ_FMDG01000019.1	0	28774	28774
Streptomyces sp. SceaMP-e96	NZ_FMHL01000013.1	0	70156	70156
Streptomyces prasinopilosus	NZ_FMZK01000002.1	15792	82292	66500
Lentzea fradiae	NZ_FNCC01000019.1	2077	67094	65017
Streptomyces wuyuanensis	NZ_FNHI01000038.1	9317	19826	10509
Thermostaphylospora chromogena	NZ_FNKK01000002.1	31805	82217	50412
Arthrobacter sp. cf158	NZ_FNNR01000003.1	37757	82475	44718
Amycolatopsis tolypomycina	NZ_FNSO01000002.1	25761	47885	22124
Amycolatopsis pretoriensis	NZ_FNUJ01000010.1	22185	44210	22025
Amycolatopsis pretoriensis	NZ_FNUJ01000014.1	12589	58844	46255
Thermomonospora echinospora	NZ_FNVO01000016.1	23352	68788	45436
Nonomuraea pusilla	NZ_FOBF01000002.1	38689	64963	26274
Streptomyces radiopugnans	NZ_FOET01000019.1	0	32657	32657
Lentzea albida	NZ_FOFV01000012.1	32283	53348	21065
Amycolatopsis australiensis	NZ_FPJG01000006.1	22200	44375	22175
Marinactinospora thermotolerans DSM 45154	NZ_FUWS01000001.1	30360	77920	47560
Kibdelosporangium aridum	NZ_FWXV01000001.1	0	43166	43166
Streptomyces sp. Amel2xC10	NZ_FWZW01000001.1	0	55974	55974
Micromonospora sp. ATCC 39149	NZ_GG657738.1	0	39420	39420
Micromonospora sp. ATCC 39149	NZ_GG657738.1	18320	58614	40294
Streptomyces himastatinicus ATCC 53653	NZ_GG657754.1	0	82094	82094
Frankia sp. BMG5.23	NZ_JDWE01000042.1	0	26694	26694
Amycolatopsis mediterranei	NZ_JMQG01000032.1	37600	59820	22220
Amycolatopsis rifamycinica	NZ_JMQI01000072.1	16914	32046	15132
Amycolatopsis mediterranei	NZ_JMQJ01000090.1	37600	59820	22220
Nocardia vulneris	NZ_JNFP01000009.1	2	82226	82224
Streptomyces sp. CNS654	NZ_JNLT01000010.1	0	59601	59601
Streptomyces iakyrus	NZ_JNXI01000002.1	0	60153	60153
Streptomyces anulatus	NZ_JNXS01000054.1	0	15263	15263
Saccharothrix syringae	NZ_JNYO01000036.1	10077	46602	36525
Amycolatopsis vancoresmycina	NZ_JNYY01000020.1	21398	43558	22160
Streptomyces erythrochromogenes	NZ_JNZG01000006.1	32567	82217	49650
Streptomyces flavochromogenes	NZ_JNZO01000011.1	0	44943	44943
Nonomuraea candida	NZ_JOAG01000045.1	20664	43230	22566
Streptomyces rimosus subsp. rimosus	NZ_JOBP01000006.1	0	82214	82214
Streptomyces sp. NRRL S-378	NZ_JOBX01000002.1	32239	82217	49978
Streptomyces sp. NRRL WC-3742	NZ_JOCF01000060.1	0	82235	82235
Streptomyces flaveus	NZ_JOCU01000019.1	0	29178	29178
Streptomyces flaveus	NZ_JOCU01000038.1	2645	56949	54304
Streptomyces sp. NRRL S-920	NZ_JODF01000076.1	0	20692	20692
Streptomyces globisporus subsp. globisporus	NZ_JODW01000037.1	2532	25133	22601
Streptomyces globisporus subsp. globisporus	NZ_JODW01000037.1	40641	51076	10435
Actinocatenispora sera	NZ_JOEG01000014.1	38851	49646	10795
Streptomyces cyaneofuscatus	NZ_JOEM01000041.1	0	11616	11616
Streptosporangium amethystogenes	NZ_JOEQ01000015.1	24514	61702	37188
Streptomyces niger	NZ_JOFQ01000015.1	0	35271	35271
Streptomyces griseus subsp. griseus	NZ_JOGA01000026.1	0	57465	57465
Streptomyces sp. NRRL F-5630	NZ_JOGO01000038.1	0	52877	52877
Streptomyces sp. NRRL S-1813	NZ_JOHB01000028.1	23744	44077	20333
Streptomyces sp. NRRL F-3307	NZ_JOIC01000021.1	0	29178	29178
Streptomyces albus subsp. albus	NZ_JOID01000018.1	0	66587	66587
Streptomyces sp. NRRL S-1896	NZ_JOIV01000010.1	3048	48217	45169
Streptomyces sp. NRRL S-1896	NZ_JOIV01000072.1	0	15679	15679
Streptomyces sp. NRRL S-340	NZ_JOIY01000020.1	0	53785	53785
Streptomyces sp. NRRL WC-3725	NZ_JOJH01000013.1	33991	80500	46509
Streptomyces rimosus subsp. rimosus	NZ_JOJJ01000009.1	0	82214	82214
Frankia sp. CeD	NZ_JPGU01000004.1	0	31302	31302
Micromonospora haikouensis	NZ_JXSX01000003.1	35214	82199	46985
Streptomyces sp. CcalMP-8W	NZ_KB890916.1	22792	82430	59638
Streptomyces sp. ScaeMP-e10	NZ_KB891308.1	0	59622	59622
Salinispora mooreana	NZ_KB900614.1	35771	82364	46593
Salinispora mooreana	NZ_KB900614.1	42368	82364	39996
Streptomyces vitaminophilus DSM 41686	NZ_KB904636.1	25390	48255	22865
Streptomyces sp. Amel2xE9	NZ_KB912999.1	0	44438	44438
Salinispora pacifica DSM 45543 = CNS-863	NZ_KB913022.1	35590	81248	45658
Streptomyces purpureus KA281	NZ_KB913030.1	2307	48402	46095
Amycolatopsis balhimycina FH 1894	NZ_KB913037.1	34540	56718	22178
Streptomyces sp. HGB0020	NZ_KE150427.1	0	42787	42787
Arthrobacter sp. H20	NZ_KI914714.1	5970	47053	41083
Streptomyces mutabilis	NZ_KN039952.1	0	76622	76622
Streptomyces cellostaticus	NZ_KQ948017.1	24913	82310	57397
Streptomyces bungoensis	NZ_KQ948864.1	33992	80498	46506
Nocardia terpenica	NZ_KV411304.1	0	28712	28712
Nocardia terpenica	NZ_KV411304.1	36662	82307	45645
Streptomyces sp. SS07	NZ_KZ268499.1	9119	82226	73107
Streptomyces sp. SS07	NZ_KZ268499.1	66167	77946	11779
Streptomyces sp. CS090A	NZ_KZ819159.1	22738	82376	59638
Streptomyces sp. CS065A	NZ_KZ819167.1	0	60099	60099
Streptomyces sp. CS065A	NZ_KZ819167.1	942	70274	69332
Streptomyces sp. CS081A	NZ_KZ819169.1	27802	38234	10432
Streptomyces sp. CS131	NZ_KZ819178.1	6430	56059	49629
Streptomyces sp. CS131	NZ_KZ819178.1	71686	82298	10612
Streptomyces sp. SceaMP-e96	NZ_LACP01000016.1	0	70156	70156
Allosalinactinospora lopnorensis	NZ_LAJC01000006.1	0	52747	52747
Streptomyces sp. HNS054	NZ_LDZX01000046.1	0	31523	31523
Streptomyces sp. NRRL WC-3723	NZ_LGDX01000031.1	0	15357	15357
Streptomyces sp. NRRL WC-3723	NZ_LGDX01000316.1	3048	48217	45169
Streptomyces sp. NRRL B-1140	NZ_LGEA01000099.1	1897	82205	80308
Streptomyces eurocidicus	NZ_LGUI01000005.1	72	38804	38732
Streptomyces eurocidicus	NZ_LGUI01000005.1	39982	82247	42265
Streptomyces antibioticus	NZ_LGUX01000014.1	25536	72045	46509
Streptomyces prasinopilosus	NZ_LIRG01000043.1	0	42015	42015
Streptomyces sp. TSRI0107	NZ_LIVZ01000012.1	27714	82388	54674
Arthrobacter sp. Soil763	NZ_LMSH01000003.1	22534	63758	41224
Alloactinosynnema sp. L-07	NZ_LN850107.1	0	82229	82229
Alloactinosynnema sp. L-07	NZ_LN850107.1	0	82205	82205
Streptomyces specialis	NZ_LN929895.1	26710	48924	22214
Nocardia donostiensis	NZ_LOKT01000014.1	31549	82448	50899
Streptomyces sp. KY70	NZ_LR881952.1	0	58859	58859
Streptomyces sp. KY70	NZ_LR881952.1	68103	82307	14204
Streptomyces sp. KY70	NZ_LR881952.1	0	59621	59621
Streptomyces sp. KY75	NZ_LR881953.1	0	14201	14201
Streptomyces sp. KY75	NZ_LR881953.1	23448	82307	58859
Streptomyces sp. KY75	NZ_LR881953.1	22749	82370	59621
Micromonospora narathiwatensis	NZ_LT594324.1	0	82295	82295
Micromonospora echinospora	NZ_LT607413.1	0	58109	58109
Micromonospora echinospora	NZ_LT607413.1	0	30863	30863
Micromonospora echinospora	NZ_LT607413.1	48773	69136	20363
Micromonospora echinaurantiaca	NZ_LT607750.1	54617	82205	27588
Micromonospora echinaurantiaca	NZ_LT607750.1	23110	82199	59089
Allokutzneria albata	NZ_LT629701.1	13829	34849	21020
Allokutzneria albata	NZ_LT629701.1	27814	82211	54397
Allokutzneria albata	NZ_LT629701.1	48502	59480	10978
Allokutzneria albata	NZ_LT629701.1	64185	82022	17837
Allokutzneria albata	NZ_LT629701.1	60092	82370	22278
Streptomyces chartreusis NRRL 3882	NZ_LT962942.1	26262	47348	21086
Streptomyces chartreusis NRRL 3882	NZ_LT963352.1	26262	47348	21086
Nocardia suismassiliense	NZ_LT985361.1	44185	82226	38041
Nocardia suismassiliense	NZ_LT985361.1	0	25857	25857
Nocardia suismassiliense	NZ_LT985361.1	9692	50883	41191
Streptomyces albulus	NZ_LWBU01000383.1	23054	54693	31639
Saccharothrix sp. CB00851	NZ_LWLC01000023.1	3695	49773	46078
Streptomyces griseus	NZ_MDKB01000001.1	5053	82442	77389
Streptomyces subrutilus	NZ_MEHK01000001.1	0	28918	28918
Streptomyces subrutilus	NZ_MEHK01000001.1	33811	82217	48406
Streptomyces platensis	NZ_MIGA01000006.1	9865	82205	72340
Streptomyces sp. ZS0098	NZ_MKCP01000037.1	1	77526	77525
Streptomyces sp. ADI96-02	NZ_ML123034.1	0	69187	69187
Streptomyces sp. ADI92-24	NZ_ML123067.1	36399	82382	45983
Streptomyces sp. ADI92-24	NZ_ML123068.1	33903	80447	46544
Streptomyces sp. ADI98-10	NZ_ML123117.1	0	56034	56034
Streptomyces sp. ADI98-10	NZ_ML123117.1	56098	82376	26278
Amycolatopsis kentuckyensis	NZ_MUMI01000185.1	631	17632	17001
Amycolatopsis pretoriensis	NZ_MUMK01000196.1	0	36494	36494
Streptomyces kasugaensis	NZ_NDXL01000001.1	0	66560	66560
Amycolatopsis antarctica	NZ_NKYE01000010.1	3106	68613	65507
Amycolatopsis vastitatis	NZ_NMUL01000026.1	37391	59605	22214
Glutamicibacter sp. BW78	NZ_NRGU01000038.1	8903	50046	41143
Streptomyces sp. ICBB 8177	NZ_NSKH01000023.1	0	81972	81972
Streptomyces sp. wa1002	NZ_NTGP01000192.1	0	11711	11711
Streptomyces sp. or20	NZ_NTHA01000097.1	0	21239	21239
Streptomyces sp. or3	NZ_NTHB01000136.1	0	11751	11751
Streptomyces sp. ms115	NZ_NTHD01000048.1	0	52316	52316
Streptomyces sp. gb14	NZ_NTHF01000021.1	0	57598	57598
Streptomyces sp. f150	NZ_NTHG01000036.1	5914	52303	46389
Streptomyces sp. b62	NZ_NTHK01000012.1	0	57439	57439
Streptomyces sp. Ag82_G6-1	NZ_OCNA01000001.1	0	11472	11472
Streptomyces sp. Ag82_G6-1	NZ_OCNA01000001.1	24894	82220	57326
Streptomyces sp. Ag109_G2-15	NZ_OCNI01000001.1	21578	82307	60729
Streptomyces sp. MA5143a	NZ_OLMK01000025.1	7126	28299	21173
Streptomyces sp. MA5143a	NZ_OLMK01000025.1	29552	82275	52723
Streptomyces sp. JV178	NZ_PEKU01000007.1	0	63907	63907
Nonomuraea indica	NZ_PJOK01000049.1	29251	55002	25751
Streptomyces sp. SMS_SU21	NZ_PNRA03000003.1	2	82442	82440
Streptomyces sp. DH-12	NZ_PPFB01000001.1	0	56021	56021
Amycolatopsis sp. CA-128772	NZ_PPHG01000085.1	20096	42274	22178
Amycolatopsis palatopharyngis	NZ_PQHZ01000038.1	0	46291	46291
Actinocorallia populi	NZ_PVZV01000003.1	23605	64667	41062
Saccharothrix carnea	NZ_PYAX01000002.1	3679	49757	46078
Arthrobacter sp. Bz4	NZ_QDAE01000004.1	9921	51052	41131
Streptomyces sp. Act143	NZ_QFRX01000001.1	26215	66863	40648
Amycolatopsis balhimycina DSM 5908	NZ_QHHU01000088.1	0	18929	18929
Amycolatopsis sp. WAC 01416	NZ_QHHX01000005.1	7417	82232	74815
Streptomyces sp. AC1-42T	NZ_QKWX01000002.1	27209	82229	55020
Streptomyces sp. AC1-42W	NZ_QKWY01000001.1	0	56026	56026
Streptomyces sp. IBTA2	NZ_QQUQ01000005.1	0	33246	33246
Streptomyces sp. IBTA2	NZ_QQUQ01000005.1	75206	82415	7209
Streptomyces sp. S816	NZ_QQVZ01000001.1	26069	82235	56166
Arthrobacter sp. AET 35A	NZ_QSNM01000024.1	0	36000	36000
Streptomyces sp. E1N211	NZ_RAII01000001.1	0	77191	77191
Micromonospora pisi	NZ_RBKT01000001.1	10838	58230	47392
Saccharothrix variisporea	NZ_RBXR01000001.1	37113	82175	45062
Streptomyces sp. adm13(2018)	NZ_RDBH01000132.1	0	25680	25680
Streptomyces lydicus	NZ_RDTC01000001.1	0	70156	70156
Streptomyces sp. PanSC19	NZ_RJUN01000001.1	31054	71054	40000
Streptomyces sp. CEV 2-1	NZ_RJUV01000002.1	36402	82382	45980
Streptomyces sp. CEV 2-1	NZ_RJUV01000003.1	1865	48302	46437
Amycolatopsis eburnea	NZ_RSEC01000048.1	20164	42204	22040
Amycolatopsis suaedae	NZ_SFCC01000010.1	0	16337	16337
Amycolatopsis suaedae	NZ_SFCC01000013.1	0	82238	82238
Streptomyces sp. IB2014 016-6	NZ_SGBF01000060.1	0	42666	42666
Nonomuraea diastatica	NZ_SMKP01000037.1	12414	34802	22388
Streptomyces sp. ICN441	NZ_SOMP01000174.1	0	82229	82229
Streptomyces sp. H23	NZ_SOPG01000024.1	0	74035	74035
Streptomyces marianii	NZ_VAWE01000001.1	0	67119	67119
Streptomyces sp. CFMR 7	NZ_VEHK01000008.1	20136	42152	22016
Saccharothrix saharensis	NZ_VFPP01000001.1	364	46442	46078
Thermopolyspora flexuosa	NZ_VFPQ01000001.1	21189	82220	61031
Haloactinospora alba	NZ_VFQC01000003.1	33293	43689	10396
Haloactinospora alba	NZ_VFQC01000003.1	48479	82217	33738
Lentzea tibetensis	NZ_VOBR01000001.1	34398	56576	22178
Streptomyces sp. TR1341	NZ_VSDL01000011.1	0	56089	56089
Streptomyces arboris	NZ_VYUA01000001.1	0	60093	60093
Streptomyces sp. RB17	NZ_WEGL01000002.1	3267	47866	44599
Streptomyces pseudogriseolus	NZ_WQLQ01000028.1	0	42509	42509
Streptomyces pseudogriseolus	NZ_WQLT01000032.1	0	43131	43131
Streptomyces sp. YIM 132580	NZ_WUEJ01000002.1	0	60097	60097
Actinomadura rayongensis	NZ_WUTW01000004.1	0	41280	41280
Streptomyces sp. SID8381	NZ_WWGA01000053.1	0	44438	44438
Streptomyces sp. SID8375	NZ_WWGG01000063.1	0	70156	70156
Streptomyces sp. SID8356	NZ_WWGV01000021.1	22792	82430	59638
Streptomyces sp. SID6139	NZ_WWHP01000240.1	0	17162	17162
Streptomyces sp. SID4951	NZ_WWIU01000015.1	0	70156	70156
Streptomyces sp. SID4937	NZ_WWJD01000060.1	2983	75546	72563
Streptomyces sp. SID4936	NZ_WWJE01000078.1	0	67692	67692
Streptomyces sp. SID2888	NZ_WWKB01000085.1	16181	45352	29171
